# Supplementary material for: Multi-Omics Insights into the Impact of Fermented Wheat Bran-Soybean Meal-Broussonetia papyrifera Mixture Substance on the Gut Microbiota of Late Gestation Sows In Vitro
Source: Animals (Basel). 2025 Nov 3;15(21):3199. doi: 10.3390/ani15213199 (PMC12609904; doi:10.3390/ani15213199)
Supplement: Supplementary file 1 [file animals-15-03199-s001.zip]

Archive with 1 entries (1 files):
- animals-3873050-supplementary.pdf
